# Supplementary material for: Adoption of antithrombotic stewardship and utilization of clinical decision support systems—A questionnaire-based survey in Dutch hospitals
Source: PLoS One. 2024 Jun 21;19(6):e0306033. doi: 10.1371/journal.pone.0306033 (PMC11192363; doi:10.1371/journal.pone.0306033)
Supplement: S1 Dataset — (XLSX) [file pone.0306033.s003.xlsx]

## Sheet: Blad1
Hospital name	Hospital location	Hospital type	Number of beds	Hospital information system used	Is there an antithrombotic team/-committee and/or pharmacist who focuses on antithrombotics? (multiple answers possible)				If an antithrombotic team/-committee is present; Who are part of this team/-committee? (multiple answers possible)														If an antithrombotic team/-committee is present; What tasks does this team, this committee or this specialized pharmacist perform? (multiple answers possible)								If professional’s education is performed; How often is education about antithrombotics provided?	If professional’s education is performed; In what form/way is education about antithrombotics provided?	If professional’s education is performed; For which healthcare professionals is education on antithrombotics offered (multiple answers possible)						If medication reviews are performed; For which patient categories are medication reviews performed? (multiple answers possible)				If medication reviews are performed; Are these medication reviews specifically aimed at antithrombotics and/or is there explicit attention to antithrombotics?	If patient counseling is provided; To which patient category/categories is information provided about antithrombotics? (multiple answers possible)					What type of CDSS alerts are utilized to monitor safe use of antithrombotics? (multiple answers possible)
					Antithrombotic team/-committee	Pharmacist with a focus on antithrombotics	No	Otherwise, namely	Nurse	Internist	Hospital pharmacist	Clinical pharmacologist	Cardiologist	Anesthesiologist	Pulmonologist	Pediatrician	Neurologist	Surgeon	Emergency physician	Clinical chemist	Hematologist	Otherwise, namely	Professional's education	Medication reviews	Consultation on complex patients	Drafting and maintenance of protocols	Patient counseling	Care transition optimization	None of the above	Otherwise, namely			Medical specialists	Residents	Nurses	Nurse practitioners	Physician assistants	Otherwise, namely	Children	Elderly	Rik patients, namely	Otherwise, namely		All patients	Children	Elderly	Risk patients, namely	Otherwise, namely	G-standaard' alerts
Canisius Wilhelmina	Nijmegen	Teaching	428	Hix/Chipsoft	Checked	Checked	Unchecked	Checked; vigilance physician	Checked	Checked	Checked	Checked	Checked	Checked	Unchecked	Unchecked	Unchecked	Checked	Unchecked	Checked	Checked	Checked; quality advisor, vigilance physician	Checked	Checked	Checked	Checked	Unchecked	Unchecked	Unchecked	Checked; assess incident reports regarding anticoagulation	all new prescribers, then annually	Digital and presentations	Checked	Checked	Unchecked	Checked	Unchecked	Unchecked	Unchecked	Unchecked	Checked; triple therapy, all VKA users	Checked; upon request ICC or pharmacist	Yes	NA	NA	NA	NA	NA	Checked
Wilhelmina Ziekenhuis	Assen	General	250	Hix/Chipsoft	Checked	Checked	Unchecked	Unchecked	Checked	Checked	Checked	Checked	Checked	Checked	Unchecked	Unchecked	Checked	Checked	Unchecked	Unchecked	Checked	Checked; orthopedic surgion	Unchecked	Unchecked	Unchecked	Checked	Unchecked	Unchecked	Unchecked	Unchecked	NA	NA	NA	NA	NA	NA	NA	NA	NA	NA	NA	NA	NA	NA	NA	NA	NA	NA	Checked
Antonius	Sneek	General	300	Hix/Chipsoft	Checked	Checked	Unchecked	Unchecked	Unchecked	Checked	Checked	Unchecked	Unchecked	Checked	Unchecked	Unchecked	Unchecked	Checked	Unchecked	Checked	Unchecked	Checked; radiologist, orthopedist, anticoagulation case manager	Unchecked	Unchecked	Checked	Checked	Unchecked	Unchecked	Unchecked	Unchecked; recently casemanagement anticoagulation was formed, are still starting up	NA	NA	NA	NA	NA	NA	NA	NA	NA	NA	NA	NA	NA	NA	NA	NA	NA	NA	Checked
Gelre	Apeldoorn	Teaching	900	Hix/Chipsoft	Checked	Checked	Unchecked	Checked; S-team in formation	Unchecked	Checked	Checked	Unchecked	Checked	Checked	Unchecked	Unchecked	Unchecked	Checked	Unchecked	Checked	Checked	Checked; coagulation doctor (=clinical chemist)	Checked	Unchecked	Checked	Checked	Unchecked	Unchecked	Unchecked	Unchecked	2-3/year	Documents, further/advanced classical training	Checked	Checked	Checked	Checked	Checked	Unchecked	NA	NA	NA	NA	NA	NA	NA	NA	NA	NA	Checked
St. Antonius	Utrecht/ Nieuwegein	Teaching	853	Epic	Checked	Checked	Unchecked	Unchecked	Unchecked	Checked	Checked	Unchecked	Unchecked	Unchecked	Unchecked	Unchecked	Unchecked	Checked	Unchecked	Unchecked	Checked	Unchecked	Unchecked	Unchecked	Unchecked	Checked	Unchecked	Unchecked	Unchecked	Unchecked	NA	NA	NA	NA	NA	NA	NA	NA	NA	NA	NA	NA	NA	NA	NA	NA	NA	NA	Checked
OLVG	Amsterdam	Teaching	750	Epic	Checked	Checked	Unchecked	Checked; daily S-team	Checked	Checked	Checked	Unchecked	Checked	Unchecked	Unchecked	Unchecked	Checked	Checked	Unchecked	Unchecked	Unchecked	Checked; cardiology resident, cardiothoracic surgion, vascular surgeon	Unchecked	Unchecked	Checked	Checked	Unchecked	Checked	Unchecked	Checked; daily matters within S-team policy/protocols within the committee	NA	NA	NA	NA	NA	NA	NA	NA	NA	NA	NA	NA	NA	NA	NA	NA	NA	NA	Checked
Universitair Medisch Centrum Groningen	Groningen	University	1300	Epic	Checked	Checked	Unchecked	Unchecked	Checked	Checked	Checked	Checked	Checked	Checked	Unchecked	Checked	Checked	Checked	Unchecked	Checked	Checked	Checked; intensivist	Checked	Unchecked	Checked	Checked	Unchecked	Unchecked	Unchecked	Checked; regional coordination of policy via transmural thrombosis expertise center	1x per year	live	Checked	Checked	Checked	Checked	Checked	Unchecked	NA	NA	NA	NA	NA	NA	NA	NA	NA	NA	Checked
Jeroen Bosch Ziekenhuis	Den Bosch	Teaching	700	Hix/Chipsoft	Checked	Checked	Unchecked	Checked; working group for patient safety regarding antithrombotics and a case manager	Unchecked	Checked	Checked	Checked	Checked	Checked	Checked	Checked	Checked	Checked	Checked	Checked	Checked	Checked: orthopedic surgeon, gastroeneterologist, anticoagulation case manager, vigilance employee	Checked	Unchecked	Checked	Checked	Checked	Unchecked	Unchecked	Unchecked	no fixed frequency	E-learning and fysical classes	Checked	Checked	Checked	Checked	Checked	Unchecked	NA	NA	NA	NA	NA	Unchecked	Unchecked	Unchecked	Unchecked	Checked; All patients receive information at the start from practitioners/thrombosis service/pharmacy. In addition, there are also periodic information evenings for patients	Checked
Medisch Centrum Leeuwarden	Leeuwarden	Teaching	650	Epic	Checked	Checked	Unchecked	Unchecked	Unchecked	Checked	Checked	Unchecked	Checked	Checked	Checked	Unchecked	Checked	Checked	Checked	Unchecked	Checked	Checked; anticoagulation consultant (nurse), thrombosis service doctor, orthopedic surgeon	Checked	Unchecked	Unchecked	Checked	Unchecked	Unchecked	Unchecked	Checked; further developing hospital information system in the field of anticoagulation and assessing incident reports regarding anticoagulation	It is not possible to give an unequivocal answer. Once a year for doctors, nurses several times a year and also a mandatory e-learning course.	Fysical & e-learning	Checked	Checked	Checked	Checked	Checked	Checked	NA	NA	NA	NA	NA	NA	NA	NA	NA	NA	Checked
Tergooi	Hilversum	General	400	Hix/Chipsoft	Checked	Checked	Unchecked	Unchecked	Unchecked	Checked	Checked	Unchecked	Checked	Checked	Checked	Unchecked	Checked	Checked	Unchecked	Checked	Unchecked	Checked; gynaecologist, gastroenterologist, orthopedist, intensivist	Checked	Unchecked	Unchecked	Checked	Unchecked	Checked	Unchecked	Unchecked	Not yet realized in fixed frequency	Presentation	Unchecked	Checked	Unchecked	Unchecked	Unchecked	Unchecked	NA	NA	NA	NA	NA	NA	NA	NA	NA	NA	Checked
Elisabeth Tweesteden Ziekenhuis	Tilburg	Teaching	942	Epic	Checked	Checked	Unchecked	Unchecked; both an antithrombotic team (S-team/stewardship) and an antithrombotic commission	Unchecked	Checked	Checked	Unchecked	Checked	Checked	Checked	Unchecked	Checked	Checked	Checked	Checked	Checked	Checked; intensivist, coagulation specialist thrombosis service	Unchecked	Unchecked	Unchecked	Checked	Unchecked	Unchecked	Unchecked	Checked; forming policy	NA	NA	NA	NA	NA	NA	NA	NA	NA	NA	NA	NA	NA	NA	NA	NA	NA	NA	Checked
Universitair Medisch Centrum Utrecht	Utrecht	University	1024	Hix/Chipsoft	Checked	Checked	Unchecked	Unchecked	Unchecked	Checked	Checked	Checked	Checked	Checked	Checked	Checked	Checked	Checked	Unchecked	Checked	Checked	Checked; intensivist	Checked	Unchecked	Checked	Checked	Unchecked	Checked	Unchecked	Unchecked	About 3x per year	Presentation, digital pocket card	Checked	Checked	Unchecked	Checked	Unchecked	Unchecked	NA	NA	NA	NA	NA	NA	NA	NA	NA	NA	Checked
[truncated: 10 more columns]
